# Supplementary material for: Comprehensive Pharmacokinetics of the Marine-Derived PDE4 Inhibitor LY104 and Its Major Metabolite M1 in Rats: A Validated LC-MS/MS Method with Sex Comparison, Multiple-Dose, Protein Binding, Metabolic Stability, and Excretion Studies
Source: Mar Drugs. 2026 Jun 15;24(6):215. doi: 10.3390/md24060215 (PMC13301581; doi:10.3390/md24060215)
Supplement: Supplementary file 1 [file marinedrugs-24-00215-s001.zip]

Archive with 1 entries (1 files):
- marinedrugs-4335623-supplementary.pdf
